# Supplementary material for: Raw and processed microscope images of fixed cells at baseline and following various experimental perturbations
Source: Data Brief. 2016 Jan 29;6:998–1006. doi: 10.1016/j.dib.2016.01.044 (PMC4760184; doi:10.1016/j.dib.2016.01.044)
Supplement: Supplementary file 7 — Supplementary material [file mmc7.zip]

Archive with 46 entries (46 files):
- GK Glucose Time Course - 3rd Experiment/E3-G1-1.tif
- GK Glucose Time Course - 3rd Experiment/E3-G1-2.tif
- GK Glucose Time Course - 3rd Experiment/E3-G1-3.tif
- GK Glucose Time Course - 3rd Experiment/E3-G1-4.tif
- GK Glucose Time Course - 3rd Experiment/E3-G1-5.tif
- GK Glucose Time Course - 3rd Experiment/E3-G1-6.tif
- GK Glucose Time Course - 3rd Experiment/E3-G1-7.tif
- GK Glucose Time Course - 3rd Experiment/E3-G1-8.tif
- GK Glucose Time Course - 3rd Experiment/E3-G1-9.tif
- GK Glucose Time Course - 3rd Experiment/E3-G2-1.tif
- GK Glucose Time Course - 3rd Experiment/E3-G2-2.tif
- GK Glucose Time Course - 3rd Experiment/E3-G2-3.tif
- GK Glucose Time Course - 3rd Experiment/E3-G2-4.tif
- GK Glucose Time Course - 3rd Experiment/E3-G2-5.tif
- GK Glucose Time Course - 3rd Experiment/E3-G2-6.tif
- GK Glucose Time Course - 3rd Experiment/E3-G2-7.tif
- GK Glucose Time Course - 3rd Experiment/E3-G2-8.tif
- GK Glucose Time Course - 3rd Experiment/E3-G2-9.tif
- GK Glucose Time Course - 3rd Experiment/E3-G3-1.tif
- GK Glucose Time Course - 3rd Experiment/E3-G3-2.tif
- GK Glucose Time Course - 3rd Experiment/E3-G3-3.tif
- GK Glucose Time Course - 3rd Experiment/E3-G3-4.tif
- GK Glucose Time Course - 3rd Experiment/E3-G3-5.tif
- GK Glucose Time Course - 3rd Experiment/E3-G3-6.tif
- GK Glucose Time Course - 3rd Experiment/E3-G3-7.tif
- GK Glucose Time Course - 3rd Experiment/E3-G3-8.tif
- GK Glucose Time Course - 3rd Experiment/E3-G3-9.tif
- GK Glucose Time Course - 3rd Experiment/E3-G4-1.tif
- GK Glucose Time Course - 3rd Experiment/E3-G4-2.tif
- GK Glucose Time Course - 3rd Experiment/E3-G4-3.tif
- GK Glucose Time Course - 3rd Experiment/E3-G4-4.tif
- GK Glucose Time Course - 3rd Experiment/E3-G4-5.tif
- GK Glucose Time Course - 3rd Experiment/E3-G4-6.tif
- GK Glucose Time Course - 3rd Experiment/E3-G4-7.tif
- GK Glucose Time Course - 3rd Experiment/E3-G4-8.tif
- GK Glucose Time Course - 3rd Experiment/E3-G4-9.tif
- GK Glucose Time Course - 3rd Experiment/E3-G5-1.tif
- GK Glucose Time Course - 3rd Experiment/E3-G5-2.tif
- GK Glucose Time Course - 3rd Experiment/E3-G5-3.tif
- GK Glucose Time Course - 3rd Experiment/E3-G5-4.tif
- GK Glucose Time Course - 3rd Experiment/E3-G5-5.tif
- GK Glucose Time Course - 3rd Experiment/E3-G5-6.tif
- GK Glucose Time Course - 3rd Experiment/E3-G5-7.tif
- GK Glucose Time Course - 3rd Experiment/E3-G5-8.tif
- GK Glucose Time Course - 3rd Experiment/E3-G5-9.tif
- GK Glucose Time Course - 3rd Experiment/Thumbs.db
