# Supplementary material for: Raw and processed microscope images of fixed cells at baseline and following various experimental perturbations
Source: Data Brief. 2016 Jan 29;6:998–1006. doi: 10.1016/j.dib.2016.01.044 (PMC4760184; doi:10.1016/j.dib.2016.01.044)
Supplement: Supplementary file 11 — Supplementary material [file mmc11.zip]

Archive with 19 entries (19 files):
- SHSY5Y H2O2 Exposure - 1st Experiment/E1-G1-1.tif
- SHSY5Y H2O2 Exposure - 1st Experiment/E1-G1-2.tif
- SHSY5Y H2O2 Exposure - 1st Experiment/E1-G1-3.tif
- SHSY5Y H2O2 Exposure - 1st Experiment/E1-G1-4.tif
- SHSY5Y H2O2 Exposure - 1st Experiment/E1-G1-5.tif
- SHSY5Y H2O2 Exposure - 1st Experiment/E1-G1-6.tif
- SHSY5Y H2O2 Exposure - 1st Experiment/E1-G1-7.tif
- SHSY5Y H2O2 Exposure - 1st Experiment/E1-G1-8.tif
- SHSY5Y H2O2 Exposure - 1st Experiment/E1-G1-9.tif
- SHSY5Y H2O2 Exposure - 1st Experiment/E1-G2-1.tif
- SHSY5Y H2O2 Exposure - 1st Experiment/E1-G2-2.tif
- SHSY5Y H2O2 Exposure - 1st Experiment/E1-G2-3.tif
- SHSY5Y H2O2 Exposure - 1st Experiment/E1-G2-4.tif
- SHSY5Y H2O2 Exposure - 1st Experiment/E1-G2-5.tif
- SHSY5Y H2O2 Exposure - 1st Experiment/E1-G2-6.tif
- SHSY5Y H2O2 Exposure - 1st Experiment/E1-G2-7.tif
- SHSY5Y H2O2 Exposure - 1st Experiment/E1-G2-8.tif
- SHSY5Y H2O2 Exposure - 1st Experiment/E1-G2-9.tif
- SHSY5Y H2O2 Exposure - 1st Experiment/Thumbs.db
