# Supplementary material for: Raw and processed microscope images of fixed cells at baseline and following various experimental perturbations
Source: Data Brief. 2016 Jan 29;6:998–1006. doi: 10.1016/j.dib.2016.01.044 (PMC4760184; doi:10.1016/j.dib.2016.01.044)
Supplement: Supplementary file 14 — Supplementary material [file mmc14.zip]

Archive with 7 entries (7 files):
- Scripts/analyze.m
- Scripts/analyze_beads.m
- Scripts/contrastall.m
- Scripts/export.m
- Scripts/Instructions.docx
- Scripts/master.m
- Scripts/post_process.m
