# Supplementary material for: Raw and processed microscope images of fixed cells at baseline and following various experimental perturbations
Source: Data Brief. 2016 Jan 29;6:998–1006. doi: 10.1016/j.dib.2016.01.044 (PMC4760184; doi:10.1016/j.dib.2016.01.044)
Supplement: Supplementary file 14 — Supplementary material [file mmc14.zip › Scripts/analyze.m]

%%%%%%%%%%%%%%%%%%%%%%%%%%%%%%%%%%%%%%%%%%
res=0.1;           %Pixel size in microns
blur=0;            %Bead measurement error in microns (use blur=0 if not calibrated)
image_size=1000;   %Image edge length in pixels
%%%%%%%%%%%%%%%%%%%%%%%%%%%%%%%%%%%%%%%%%%
directory=uigetdir;
d=dir(directory);
directory(end+1)='\';
data.meta.name={};
data.cell.group=[];
data.cell.experiment=[];
data.cell.vol=[];
data.cell.number_of_networks=[];
data.prelim.total_mito_volume=[];
data.cell.num_nuc=[];
data.prelim.fill_frac=[];
data.prelim.far_fill=[];
data.prelim.close_fill=[];
data.prelim.edges=[];
data.prelim.mean_mito_size=[];
data.prelim.mean_edges=[];
data.prelim.mean_length=[];
data.prelim.mean_width=[];
data.cell.quality=[];
data.cell.cell=[];
data.cell.SNR=[];
data.mito.size=[];
data.mito.edges=[];
data.mito.dist=[];
data.mito.include=[];
data.mito.cell=[];
data.mito.group=[];
data.mito.experiment=[];
data.mito.width=[];
data.mito.length=[];
xs=zeros(image_size);
ys=zeros(image_size);
for i=1:image_size
    xs(i,:)=i;
    ys(:,i)=i;
end
mkdir(directory,'process')
mkdir(directory,'corrected')
mkdir(directory,'data')
for f=1:length(d)
    file=d(f).name;
    if ~isempty(findstr('.tif',file)) && length('.tif')<length(file)
        display(file)
        data.cell.cell(end+1)=f;
        i=find(file=='G',1,'first');
        group=str2double(file(i+1));
        data.cell.group(end+1)=group;
        i=find(file=='E',1,'first');
        exp=str2double(file(i+1));
        data.cell.experiment(end+1)=exp;
        data.meta.name{end+1}=file;
        [ro,go,bo,raw,rs]=contrastall([directory,file]);
        display('Data extraction...')
        mitochondria=bwconncomp(go);
        nuclei=bwconncomp(bo);
        data.cell.vol(end+1)=sum(double(ro(:)));
        ge=zeros(size(go)+2);
        ge(2:end-1,2:end-1)=go;
        gu=ge(1:end-2,2:end-1);
        gd=ge(3:end,2:end-1);
        gl=ge(2:end-1,1:end-2);
        gr=ge(2:end-1,3:end);
        gu=go.*(1-gu);
        gd=go.*(1-gd);
        gr=go.*(1-gr);
        gl=go.*(1-gl);
        ge=gu+gd+gl+gr;
        data.cell.num_nuc(end+1)=nuclei.NumObjects;
        data.prelim.fill_frac(end+1)=sum(double(go(:)))/sum(double(ro(:)));
        dd=xs*0+inf;
        od=dd*0;
        for o=1:nuclei.NumObjects
            nx=mean(xs(nuclei.PixelIdxList{o}(:)));
            ny=mean(ys(nuclei.PixelIdxList{o}(:)));
            od=((xs-nx).^2+(ys-ny).^2).^0.5;
            dd(od<dd)=od(od<dd);
        end
        low=prctile(dd(ro==1),30);
        high=prctile(dd(ro==1),70);
        gom=go;
        for o=1:mitochondria.NumObjects
            data.mito.size(end+1)=length(mitochondria.PixelIdxList{o})*res*res;
            data.mito.edges(end+1)=sum(ge(mitochondria.PixelIdxList{o}))*res;
            data.mito.cell(end+1)=f;
            data.mito.group(end+1)=group;
            data.mito.experiment(end+1)=exp;
            data.mito.dist(end+1)=mean(dd(mitochondria.PixelIdxList{o}))*res;
            A=data.mito.size(end);
            P=data.mito.edges(end);
            data.mito.width(end+1)=(P/2-(((P.^2)/4)-pi*A).^0.5)./(pi/2);
            data.mito.length(end+1)=data.mito.width(end)+(P-pi*data.mito.width(end))/2;
            if data.mito.size(end)/data.mito.edges(end)>0.3 || data.mito.size(end)<(15*(res*res))
                data.mito.include(end+1)=0;
                gom(mitochondria.PixelIdxList{o})=0;
                ge(mitochondria.PixelIdxList{o})=0;
            else
                data.mito.include(end+1)=1;
            end
        end
        data.prelim.total_mito_volume(end+1)=sum(double(gom(:)))*res*res;
        mitomod=bwconncomp(gom);
        data.cell.number_of_networks(end+1)=mitomod.NumObjects;
        data.prelim.edges(end+1)=sum(double(ge(:)))*res;
        goclose=gom.*double(dd<low);
        gofar=gom.*double(dd>high);
        roclose=ro.*double(dd<low);
        rofar=ro.*double(dd>high);
        geclose=ge.*double(dd<low);
        gefar=ge.*double(dd>high);
        data.prelim.close_fill(end+1)=sum(double(goclose(:)))/sum(double(roclose(:)));
        data.prelim.far_fill(end+1)=sum(double(gofar(:)))/sum(double(rofar(:)));
        data.cell.quality(end+1)=sum(gom(:))/sum(go(:));
        [~,~,c]=size(raw);
        if c==1
            raw(:,:,2)=raw(:,:,1);
            raw(:,:,3)=raw(:,:,1)*0;
            raw(:,:,1)=raw(:,:,1)*0;
        end
        ri=double(raw(:,:,1));
        gi=double(raw(:,:,2));
        data.cell.SNR(end+1)=mean(gi(go(:)==1))/mean(gi(go(:)==0));
        bi=double(raw(:,:,3));
        ri=ri/max(ri(:));
        gi=gi/max(gi(:));
        bi=bi/max(bi(:));
        rs=rs-median(rs(ro==0));
        rm=ri.^(log(0.25)/log(mean(ri(ro==1))));
        gm=gi.^(log(0.5)/log(mean(gi(go==1))));
        bm=bi/max(bi(:));
        rr=[rm-gm-bm,ro+go-2*gom-bo];
        gg=[gm,gom];
        bb=[bm,bo+go-2*gom];
        imm=rr;
        imm(:,:,2)=gg;
        imm(:,:,3)=bb;
        im=rm-gm-bm;
        im(:,:,2)=gm;
        im(:,:,3)=bm;
        imwrite(im,[directory,'corrected\',file])
        imwrite(imm,[directory,'process\',file])
    end
end
display('Finalizing...')
data.cell.mean_cell_size=data.cell.vol./data.cell.num_nuc;
data.prelim.mean_mito_size=data.prelim.total_mito_volume./data.cell.number_of_networks;
data.prelim.mean_edges=data.prelim.edges./data.cell.number_of_networks;
A=data.prelim.mean_mito_size;
P=data.prelim.mean_edges;
data.prelim.mean_width=(P/2-(((P.^2)/4)-pi*A).^0.5)./(pi/2);
data.prelim.mean_length=data.prelim.mean_width+(P-pi*data.prelim.mean_width)/2;
data.prelim.mean_width_corr=data.prelim.mean_width*0;
X=(data.cell.SNR-1).^-1;
W=data.prelim.mean_width;
X=[X;X*0+1];
AW=W/X;
Wc=W-AW(1)*X(1,:);
data.prelim.mean_width_corr=Wc;
data.cell.mean_length=data.prelim.mean_length-blur;
data.cell.mean_width=data.prelim.mean_width_corr-blur;
data.cell.mean_mito_size=(pi/4)*data.cell.mean_width.^2+data.cell.mean_width.*data.cell.mean_length;
data.cell.mean_edges=pi*data.cell.mean_width+2*data.cell.mean_length;
data.mito.length_corr=data.mito.length-blur;
data.mito.width_corr=data.mito.width-blur;
data.mito.edge_corr=pi*data.mito.width_corr+2*data.mito.length_corr;
data.mito.size_corr=(pi/4)*data.mito.width_corr.^2+data.mito.width_corr.*data.mito.length;
data.mito.include(logical((data.mito.width_corr<=0)+(data.mito.length_corr<=0)))=0;
data.cell.fill_frac=data.prelim.fill_frac.*(data.cell.mean_width./data.prelim.mean_width);
data.cell.perinuclear_preference=data.prelim.close_fill./data.prelim.far_fill;
display('Done')
