# Supplementary material for: Raw and processed microscope images of fixed cells at baseline and following various experimental perturbations
Source: Data Brief. 2016 Jan 29;6:998–1006. doi: 10.1016/j.dib.2016.01.044 (PMC4760184; doi:10.1016/j.dib.2016.01.044)
Supplement: Supplementary file 14 — Supplementary material [file mmc14.zip › Scripts/analyze_beads.m]

%%%%%%%%%%%%%%%%%%%%%%%%%%%%%%%%%%%%%%%%%%
res=0.1;           %Pixel size in microns
image_size=1000;   %Image edge length in pixels
%%%%%%%%%%%%%%%%%%%%%%%%%%%%%%%%%%%%%%%%%%
directory=uigetdir;
d=dir(directory);
directory(end+1)='\';
data.meta.name={};
data.cell.group=[];
data.cell.number_of_networks=[];
data.cell.total_mito_volume=[];
data.cell.edges=[];
data.cell.SNR=[];
xs=zeros(image_size);
ys=zeros(image_size);
mkdir(directory,'process')
mkdir(directory,'corrected')
mkdir(directory,'data')
for f=1:length(d)
    file=d(f).name;
    if ~isempty(findstr('.tif',file)) && length('.tif')<length(file)
        display(file)
        i=find(file=='G',1,'first');
        group=str2double(file(i+1));
        data.cell.group(end+1)=group;
        data.meta.name{end+1}=file;
        [~,go,~,raw,~]=contrastall([directory,file]);
        %%%%%%%%%%%%%%%%%%%%%%%%%%%%%%%%%%%%%%%%%%%%%%%%%%%
        gi=double(raw(:,:,2));
        gi=gi/max(gi(:));
        gm=gi.^(log(0.5)/log(mean(gi(go==1))));
        gg=[gm,go];
        data.cell.SNR(end+1)=mean(gi(go(:)==1))/mean(gi(go(:)==0));
        imm=gg;
        im=gm;
        imwrite(im,[directory,'corrected\',file])
        imwrite(imm,[directory,'process\',file])
        %%%%%%%%%%%%%%%%%%%%%%%%%%%%%%%%%%%%%%%%%%%%%%%%%%%
        display('Data extraction...')
        mitochondria=bwconncomp(go);
        data.cell.number_of_networks(end+1)=mitochondria.NumObjects;
        data.cell.total_mito_volume(end+1)=sum(double(go(:)))*res*res;
        ge=zeros(size(go)+2);
        ge(2:end-1,2:end-1)=go;
        gu=ge(1:end-2,2:end-1);
        gd=ge(3:end,2:end-1);
        gl=ge(2:end-1,1:end-2);
        gr=ge(2:end-1,3:end);
        gu=go.*(1-gu);
        gd=go.*(1-gd);
        gr=go.*(1-gr);
        gl=go.*(1-gl);
        ge=gu+gd+gl+gr;
        data.cell.edges(end+1)=sum(double(ge(:)))*res;
    end
end
display('Finalizing...')
data.cell.mean_mito_size=data.cell.total_mito_volume./data.cell.number_of_networks;
data.cell.mean_edges=data.cell.edges./data.cell.number_of_networks;
A=data.cell.mean_mito_size;
data.cell.diameter=(4*A/pi).^0.5;
X=(data.cell.SNR-1).^-1;
X=[X;X*0+1];
Y=data.cell.diameter;
A=Y/X;
X=X(1,:);
data.cell.diameter_corr=Y-A(1)*X;
display('Cleaning data')
fs=fields(data.cell);
for f=1:length(fs)
    data.groomed.(fs{f})=data.cell.(fs{f});
end
for G=1:max(data.cell.group)
    for f=1:length(fs)
        m=mean(data.groomed.(fs{f})(data.groomed.group==G));
        s=3*std(data.groomed.(fs{f})(data.groomed.group==G));
        T=data.groomed.group(data.groomed.group==G);
        X=data.groomed.(fs{f})(data.groomed.group==G);
        if any(abs(X-m)>s)
            for g=2:length(fs)
                if ~strcmp(fs{g},'time')
                    Y=data.groomed.(fs{g})(data.groomed.group==G);
                    Y(abs(X-m)>s)=[];
                    data.groomed.(fs{g})(data.groomed.group==G)=[];
                    data.groomed.(fs{g})=[data.groomed.(fs{g}),Y];
                end
            end
            T(abs(X-m)>s)=[];
            data.groomed.group(data.groomed.group==G)=[];
            data.groomed.group=[data.groomed.group,T];
        end
    end
end
for f=1:length(fs)
    data.means.(fs{f})=[];
    data.ses.(fs{f})=[];
    for G=1:max(data.cell.group)
        data.means.(fs{f})(end+1)=mean(data.groomed.(fs{f})(data.groomed.group==G));
        data.ses.(fs{f})(end+1)=std(data.groomed.(fs{f})(data.groomed.group==G))/sqrt(sum(double(data.groomed.group==G))-1);
    end
end
export
display('Done')
