# Supplementary material for: Raw and processed microscope images of fixed cells at baseline and following various experimental perturbations
Source: Data Brief. 2016 Jan 29;6:998–1006. doi: 10.1016/j.dib.2016.01.044 (PMC4760184; doi:10.1016/j.dib.2016.01.044)
Supplement: Supplementary file 14 — Supplementary material [file mmc14.zip › Scripts/contrastall.m]

function [ro,go,bo,raw,rs]=contrastall(image)
if ~evalin('base','exist(''filt'')')
    fs=101;
    filt=zeros(fs);
    xs=filt;
    ys=filt;
    for i=1:fs
        xs(i,:)=i-ceil(fs/2);
        ys(:,i)=i-ceil(fs/2);
    end
    r2s=xs.^2+ys.^2;
    filt=exp(-(1/fs)*r2s);
    filt=filt/sum(filt(:));
    assignin('base','filt',filt)
else
    filt=evalin('base','filt');
end
display('Loading image...')
raw=imread(image);
raw=double(raw);
im=raw*0;
[~,~,c]=size(raw)
for ch=1:c
    m=raw(:,:,ch);
    m=m/max(m(:));
    if ch==1 && c~=1
        display('Processing red channel...')
        m=m-min(m(:));
        m=m/max(m(:));
        ms=conv2(m,filt,'same');
        ms=ms-min(ms(:));
        ms=ms/max(ms(:));
        rs=ms;
        ff=filt*0+1;
        ff=0.2*ff/sum(ff(:));
        mss=conv2(ms,ff,'same');
        msc=ms-mss;
        msc(msc<0)=0;
        mp=msc;
        mp=mp/max(mp(:));
        rs=mp;
    elseif ch==2 || c==1
        display('Processing green channel...')
        sm=ones(2)/4;
        m=conv2(m,sm,'same');
        m=m-0.05;
        m(m<0)=0;
        m=m/max(m(:));
        mm=median(m(m>0));
        m=m.^(log(0.25)/log(mm));
        mod=m*0+NaN;
        Tstd=0.55*std(m(:));
        m=conv2(m,ones(3),'same')/9;
        for r=2:2:20;
            if any(isnan(mod(:)))
                h=fspecial('disk', r);
                c1 = imfilter(m.^2, h , 'symmetric');
                c2 = imfilter(m, h, 'symmetric').^2;
                SD = sqrt(max((c1 - c2),0));
                ME = imfilter(m,h,'symmetric');
                use=SD>Tstd;
                use=logical(use.*isnan(mod));
                mod(use)=(m(use)-ME(use))./SD(use);
            end
        end
        h=fspecial('disk', r);
        ME = imfilter(m,h,'symmetric');
        use=isnan(mod);
        mod(use)=(m(use)-ME(use))/Tstd;
        mod(mod<0)=0;
        mod=mod/max(mod(:));
        vv=(1:100)*0;
        for t=0.01:0.01:1
            vv(round(100*t))=var(mod(mod(:)<=t))*sum(mod(:)<=t)+var(mod(mod(:)>t))*sum(mod(:)>t);
            if 100*t>1
                if vv(round(100*t))>vv(round(100*t)-1)
                    break
                end
            end
        end
        go=double(mod>t);
        if c~=1
            i1=min(rs(go==1));
            i2=prctile(rs(go==1),1);
            ii=i1:((i2-i1)/9):i2;
            e=ii*0;
            for i=ii
                rc=double(rs>i);
                re=edge(rc);
                ba=1-rc;
                e(ii==i)=sum(re(:))/sum(ba(:));
            end
            [~,i]=min(e);
            if ~isempty(i)
                ro=double(rs>ii(i));
            else
                ro=rs*0+1;
            end
        else
            ro=go*0;
            bo=ro;
            rs=ro;
        end
    else
        m=m-min(m(:));
        m=m/max(m(:));
        ms=conv2(m,filt,'same');
        display('Processing blue channel...')
        mod=ms;
        vv=(1:100)*0;
        for t=0.01:0.01:1
            vv(round(100*t))=var(mod(mod(:)<=t))*sum(mod(:)<=t)+var(mod(mod(:)>t))*sum(mod(:)>t);
            if 100*t>1
                if vv(round(100*t))>vv(round(100*t)-1)
                    break
                end
            end
        end
        mo=double(mod>t);
        se = strel('ball',20,20);
        mo=imerode(mo,se);
        mo=imdilate(mo,se);
        bo=bwareaopen(mo,500);
    end
end
