# Supplementary material for: Raw and processed microscope images of fixed cells at baseline and following various experimental perturbations
Source: Data Brief. 2016 Jan 29;6:998–1006. doi: 10.1016/j.dib.2016.01.044 (PMC4760184; doi:10.1016/j.dib.2016.01.044)
Supplement: Supplementary file 14 — Supplementary material [file mmc14.zip › Scripts/export.m]

fs=fields(data.groomed);
alphabet={'A','B','C','D','E','F','G','H','I','J','K','L','M','N','O','P','Q','R','S','T','U','V','W','X','Y','Z','AA','AB','AC','AD','AE','AF','AG','AH','AI','AJ','AK','AL','AM','AN','AO','AP','AQ','AR','AS','AT','AU','AV','AW','AX','AY','AZ'};
filename = [directory,'data\','export.xlsx'];
display('Exporting...')
for f=1:length(fs)
    A=data.groomed.(fs{f})';
    [x,y]=size(A);
    if y>x;
        A=A';
    end
    place=[alphabet{f},'2:',alphabet{f},num2str(length(A)+1)];
    xlswrite(filename,{fs{f}},1,[alphabet{f},'1'])
    xlswrite(filename,A,1,place)
end 
save([directory,'data\Matlab'])
