# Supplementary material for: Raw and processed microscope images of fixed cells at baseline and following various experimental perturbations
Source: Data Brief. 2016 Jan 29;6:998–1006. doi: 10.1016/j.dib.2016.01.044 (PMC4760184; doi:10.1016/j.dib.2016.01.044)
Supplement: Supplementary file 14 — Supplementary material [file mmc14.zip › Scripts/post_process.m]

display('Cleaning data')
fs=fields(data.cell);
mfs=fields(data.mito);
for f=1:length(fs)
    data.groomed.(fs{f})=data.cell.(fs{f});
end
for f=1:length(mfs)
    data.mito_groomed.(mfs{f})=data.mito.(mfs{f});
end
removed=[];
for G=1:max(data.cell.group)
    for f=3:length(fs)
        m=mean(data.groomed.(fs{f})(data.groomed.group==G));
        s=3*std(data.groomed.(fs{f})(data.groomed.group==G));
        T=data.groomed.group(data.groomed.group==G);
        X=data.groomed.(fs{f})(data.groomed.group==G);
        if any(abs(X-m)>s)
            for g=2:length(fs)
                if ~strcmp(fs{g},'group')
                    Y=data.groomed.(fs{g})(data.groomed.group==G);
                    removed=[removed,data.groomed.cell(find(abs(X-m>s)))];
                    Y(abs(X-m)>s)=[];
                    data.groomed.(fs{g})(data.groomed.group==G)=[];
                    data.groomed.(fs{g})=[data.groomed.(fs{g}),Y];
                end
            end
            T(abs(X-m)>s)=[];
            data.groomed.group(data.groomed.group==G)=[];
            data.groomed.group=[data.groomed.group,T];
        end
    end
end
for i=1:length(removed)
    for f=1:length(mfs)
        if ~strcmp(mfs{f},'cell')
            data.mito_groomed.(mfs{f})(data.mito_groomed.cell==removed(i))=[];
        end
    end
    data.mito_groomed.cell(data.mito_groomed.cell==removed(i))=[];
end
for f=1:length(fs)
    data.means.(fs{f})=[];
    data.E1means.(fs{f})=[];
    data.E2means.(fs{f})=[];
    data.E3means.(fs{f})=[];
    data.ses.(fs{f})=[];
    data.E1ses.(fs{f})=[];
    data.E2ses.(fs{f})=[];
    data.E3ses.(fs{f})=[];
    for G=1:max(data.cell.group)
        data.means.(fs{f})(end+1)=mean(data.groomed.(fs{f})(data.groomed.group==G));
        data.E1means.(fs{f})(end+1)=mean(data.groomed.(fs{f})(logical((data.groomed.group==G).*(data.groomed.experiment==1))));
        data.E2means.(fs{f})(end+1)=mean(data.groomed.(fs{f})(logical((data.groomed.group==G).*(data.groomed.experiment==2))));
        data.E3means.(fs{f})(end+1)=mean(data.groomed.(fs{f})(logical((data.groomed.group==G).*(data.groomed.experiment==3))));
        data.ses.(fs{f})(end+1)=std(data.groomed.(fs{f})(data.groomed.group==G))/sqrt(sum(double(data.groomed.group==G))-1);
        data.E1ses.(fs{f})(end+1)=std(data.groomed.(fs{f})(logical((data.groomed.group==G).*(data.groomed.experiment==1))))/sqrt(sum(double(logical((data.groomed.group==G).*(data.groomed.experiment==1))))-1);
        data.E2ses.(fs{f})(end+1)=std(data.groomed.(fs{f})(logical((data.groomed.group==G).*(data.groomed.experiment==2))))/sqrt(sum(double(logical((data.groomed.group==G).*(data.groomed.experiment==2))))-1);
        data.E3ses.(fs{f})(end+1)=std(data.groomed.(fs{f})(logical((data.groomed.group==G).*(data.groomed.experiment==3))))/sqrt(sum(double(logical((data.groomed.group==G).*(data.groomed.experiment==3))))-1);
    end
end
for f=1:length(mfs)
    data.mito_means.(mfs{f})=[];
    data.mito_E1means.(mfs{f})=[];
    data.mito_E2means.(mfs{f})=[];
    data.mito_E3means.(mfs{f})=[];
    data.mito_ses.(mfs{f})=[];
    data.mito_E1ses.(mfs{f})=[];
    data.mito_E2ses.(mfs{f})=[];
    data.mito_E3ses.(mfs{f})=[];
    for G=1:max(data.cell.group)
        data.mito_means.(mfs{f})(end+1)=mean(data.mito_groomed.(mfs{f})(logical((data.mito_groomed.include==1).*(data.mito_groomed.group==G))));
        data.mito_E1means.(mfs{f})(end+1)=mean(data.mito_groomed.(mfs{f})(logical((data.mito_groomed.include==1).*(data.mito_groomed.group==G).*(data.mito_groomed.experiment==1))));
        data.mito_E2means.(mfs{f})(end+1)=mean(data.mito_groomed.(mfs{f})(logical((data.mito_groomed.include==1).*(data.mito_groomed.group==G).*(data.mito_groomed.experiment==2))));
        data.mito_E3means.(mfs{f})(end+1)=mean(data.mito_groomed.(mfs{f})(logical((data.mito_groomed.include==1).*(data.mito_groomed.group==G).*(data.mito_groomed.experiment==3))));
        data.mito_ses.(mfs{f})(end+1)=std(data.mito_groomed.(mfs{f})(logical((data.mito_groomed.include==1).*(data.mito_groomed.group==G))))/sqrt(sum(double(logical((data.mito_groomed.include==1).*(data.mito_groomed.group==G))))-1);
        data.mito_E1ses.(mfs{f})(end+1)=std(data.mito_groomed.(mfs{f})(logical((data.mito_groomed.include==1).*(data.mito_groomed.group==G).*(data.mito_groomed.experiment==1))))/sqrt(sum(double(logical((data.mito_groomed.include==1).*(data.mito_groomed.group==G).*(data.mito_groomed.experiment==1))))-1);
        data.mito_E2ses.(mfs{f})(end+1)=std(data.mito_groomed.(mfs{f})(logical((data.mito_groomed.include==1).*(data.mito_groomed.group==G).*(data.mito_groomed.experiment==2))))/sqrt(sum(double(logical((data.mito_groomed.include==1).*(data.mito_groomed.group==G).*(data.mito_groomed.experiment==2))))-1);
        data.mito_E3ses.(mfs{f})(end+1)=std(data.mito_groomed.(mfs{f})(logical((data.mito_groomed.include==1).*(data.mito_groomed.group==G).*(data.mito_groomed.experiment==3))))/sqrt(sum(double(logical((data.mito_groomed.include==1).*(data.mito_groomed.group==G).*(data.mito_groomed.experiment==3))))-1);
    end
end
